# Supplementary material for: Clinical experiences with intraoperative electrocochleography in cochlear implant recipients and its potential to reduce insertion trauma and improve postoperative hearing preservation
Source: PLoS One. 2022 Apr 22;17(4):e0266077. doi: 10.1371/journal.pone.0266077 (PMC9032378; doi:10.1371/journal.pone.0266077)
Supplement: S1 Data — (XLSX) [file pone.0266077.s001.xlsx]

## Sheet: General
ID	Side	Age	Etiology	Electrode	Insertion speed	Insertion Angle	CF	Dist Ref to RW	Scala	CM Monitoring						Classification		pre-OP thresholds											first fitting (4w)											4 months
										Frequency	start	max	min	end	end/max	Amplitude and Phase based	Amplitude based	125	250	500	750	1000	1500	2000	3000	4000	6000	8000	125	250	500	750	1000	1500	2000	3000	4000	6000	8000	125	250	500	750	1000	1500	2000	3000	4000	6000
18	R	35.5123	unknown	SlimJ	144	434	529.556	0.5	ST	500	9.7	221.2	0.9	57.4	0.259494	2	2	55	60	75	75	75	80	85	75	85	95	75	75	80	90	95	100	100	90	95	120	120	120	65	70	75	70	65	65	60	60	70	120
19	R	19.4658	hereditary	SlimJ	105	330	1018.33	2	ST	250	0	0	0	0	0	0	0	35	55	100	110	110	105	105	105	120	120	120	75	80	95	105	110	110	110	120	120	120	120	55	70	95	110	110	120	120	120	120	120
20	R	69.9699	sudden hearing loss	SlimJ	240	343	888.167	2	ST	500	1.7	31.3	4.1	23.9	0.763578	3	2	55	60	65	65	65	70	70	80	70	65	120	95	100	105	105	100	80	80	95	105	120	120	85	95	100	100	95	90	90	85	95	120
21	L	22.2356	hereditary	SlimJ	210	350	844.778	1	ST	500	1.1	6.8	6.8	6.8	1	1	1	75	80	85	90	95	100	105	110	120	120	120	80	90	100	105	105	105	105	120	120	120	120	85	95	110	110	110	120	120	120	120	105
22	R	53.274	sudden hearing loss	SlimJ	300	350	931.556	0	ST	500	11.6	34.3	7.3	21.4	0.623907	3	2	65	65	70	65	65	60	60	55	60	60	65	75	80	85	80	75	70	60	60	70	75	120	65	70	75	70	65	60	60	70	60	70
23	R	70.8521	unknown	SlimJ	180	390	654	3	ST	500	0	0	0	0	0	0	0	75	80	80	75	70	70	70	60	60	75	80	120	120	120	120	110	105	100	100	105	120	120	95	100	110	110	110	105	105	110	120	120
24	L	41.8959	oxygen deficiency at birth	SlimJ	270	511	447.778	-0.5	ST	500	0.7	14.92	14	14	0.938338	1	1	10	20	40	90	100	100	105	105	95	85	95	30	55	75	90	95	100	120	105	100	120	120	35	60	85	90	100	100	105	110	105	90
25	R	69.4438	sepsis	SlimJ	180	370	700.222	0	ST	500	0	0	0	0	0	0	0	65	65	70	75	70	60	60	55	60	65	55	70	80	75	80	75	65	60	60	60	120	120	65	75	70	75	75	65	65	60	60	75
26	L	53.3151	unknown	SlimJ	360	373	711.778	1	ST	500	0	0	0	0	0	0	0	60	65	50	55	65	70	90	105	100	80	80	90	120	120	105	120	100	95	95	95	90	90	120	120	120	120	120	110	100	100	105	120
27	R	61.8603	hereditary	MS	165	360	734.889	0	ST/SV at 100°	500	0.5	25.1	7.3	8.9	0.354582	3	2	35	35	40	65	100	105	120	120	120	120	120	95	110	110	120	120	120	120	120	120	120	120	120	120	120	120	120	120	120	120	120	120
28	L	78.8219	unknown	SlimJ	540	492	488.667	0.5	ST	500	2.7	57.9	1.1	1.1	0.0189983	3	3	65	70	65	65	70	75	70	80	85	85	120	90	100	95	100	95	100	100	95	120	120	120	95	100	110	120	120	120	120	120	120	120
29	R	69.8904	unknown	SlimJ	260	294	1330.73	0	ST	500	0.3	18.9	8.2	12.7	0.671958	2	2	40	40	45	45	55	70	75	95	105	120	120	60	65	75	70	70	75	80	110	120	120	120
30	L	75.6959	unknown	SlimJ	200	360	801.389	0	ST	500	1.7	22.2	10.7	14.5	0.653153	1	2	50	50	65	75	85	90	90	85	85	90	120	65	80	95	105	100	100	95	90	120	120	120	60	70	90	95	95	100	95	90	95	120
31	L	39.5699	unknown	SlimJ	100	370	746.444	0	ST	500	0	0	0	0	0	0	0	10	5	20	60	90	85	90	90	90	85	75	5	5	0	95	105	110	120	120	120	120	120	5	5	20	75	95	100	95	95	95	120
32	R	27.2137	unknown	SlimJ	180	360	734.889	1.7	ST	500	1.6	96.6	33.1	73.1	0.756729	2	2	65	70	65	60	55	70	75	80	80	75	85	70	70	70	75	80	80	80	80	120	120	120	70	70	70	75	80	85	80	75	120	120
33	R	33.7644	unknown	SlimJ	110	475	529.556	0	ST	250	0	0	0	0	0	0	0	20	40	80	95	95	105	120	120	120	120	120	35	55	70	85	95	105	110	120	120	120	120	30	35	50	80	100	100	105	120	120	120
34	L	48.2438	usher syndrome	SlimJ	150	380	711.778	0	ST	500	0.7	5.4	3.4	4.9	0.907407	1	1	50	65	75	80	90	90	90	85	90	80	120	30	50	70	80	90	85	80	70	80	120	120	35	50	65	85	90	90	85	80	85	90
35	L	54.5534	unknown	SlimJ	180	376	665.556	0	ST	500	2.8	55.4	52.65	52.65	0.950361	1	1	15	20	45	55	60	70	85	105	95	95	95	25	40	65	80	75	90	100	110	110	120	120	25	30	60	70	75	80	85	120	120	120
36	L	47.2767	trauma	SlimJ	720	370	711.778	3	ST	500	0.3	18.2	2.2	14.2	0.78022	3	2	30	30	50	60	65	80	105	100	120	120	120	55	80	110	120	100	95	120	120	120	120	120	60	80	105	105	105	95	120	120	120	120
37	R	68.6247	legionella	SlimJ	280	390	974.944	2.8	ST	500	0.9	26.6	16.3	19.7	0.740602	1	2	20	30	50	55	55	65	80	105	105	95	120	15	30	45	60	55	60	60	100	120	120	120	25	40	50	60	65	80	100	105	100	120
38	L	45.7452	Cogan I syndrome	SlimJ	300	360	758	3.3	ST	500	4.9	11.8	6.8	11.1	0.940678	3	2	20	20	35	35	40	85	100	100	100	85	90	45	55	70	80	95	105	105	120	120	120	120	45	55	70	75	80	90	120	120	120	120
39	L	52.6055	sudden hearing loss	SlimJ	480	360	758	2.6	ST	500	0.7	16.8	1.2	3.1	0.184524	3	3	40	45	55	60	65	80	90	100	105	100	120	50	60	70	75	80	90	105	105	120	120	120	45	55	75	75	80	90	105	110	120	120
40	R	54.4384	hereditary	SlimJ	150	384	688.667	0.6	ST	500	2.6	11.5	4.2	4.2	0.365217	2	2	65	65	65	70	75	75	75	80	85	75	120	70	70	70	75	80	75	75	85	90	75	120	60	65	65	70	75	75	80	80
41	L	77.2247	unknown	SlimJ	360	386	711.778	0	ST	250	1.7	18.6	11.3	14.4	0.774194	1	2	40	50	70	75	80	75	80	110	120	120	120	65	75	90	90	85	80	80	95	95	120	120	75	80	80	85	90	85	95	100	110	120
42	L	46.6466	sudden hearing loss	SlimJ	420	393	688.667	2	ST	500	0.4	26.7	2	2	0.0749064	3	3	50	50	55	50	65	75	70	85	95	100	120	85	85	85	90	95	95	90	85	100	120	120
43	L	74.1068	sudden hearing loss	SlimJ	220	369	723.333	2	ST	500	0.5	21.1	4.2	4.2	0.199052	2	2	45	45	60	75	80	75	80	120	120	120	120	55	70	80	80	80	90	100	110	120	120	120	50	60	70	80	80	85	100	120	120	120
44	R	74.2411	sudden hearing loss	SlimJ	160	413	619.333	1	ST	250	1.6	7.9	6.8	6.8	0.860759	1	1	55	60	70	80	80	90	120	120	120	120	120	70	80	95	100	100	100	100	120	120	120	120	70	80	85	95	100	100	100	120	120	120
45	L	72.1671	unknown	SlimJ	420	297	1235.28	3	ST	500	1.9	22.4	11.6	11.9	0.53125	1	2	55	55	55	55	45	45	55	85	80	70	90	65	65	70	75	80	80	80	85	90	70	120	65	60	60	75	85	85	80	80	90	120
46	L	76.663	unknown	SlimJ	260	360	700.222	1.3	ST	250	2	11.4	11.4	11.4	1	1	1	45	45	65	70	80	95	90	95	110	120	120	50	55	70	75	80	85	85	100	120	120	120	50	60	75	75	80	85	90	110	120	120
47	L	73.926	unknown	SlimJ	360	283	1365.44	6.3	ST	500	0.8	9	5	6.2	0.688889	1	2	40	45	50	50	65	85	105	110	105	105	120	45	50	55	65	75	100	100	110	120	120	120	50	55	50	65	80	85	100	120	120	120
48	L	54.1534	measles	SlimJ	140	372	688.667	0.5	ST	500	0.42	3.38	0.57	2.24	0.662722	2	2	45	55	75	85	105	110	120	120	120	120	120	60	70	95	95	100	100	110	120	120	120	120	60	75	90		95	95	120	120	120	120
49	R	80.1808	unknown	SlimJ	190	388	688.667	0.5	ST	500	0.57	26.8	9.8	17.65	0.658582	2	2	70	75	75	70	75	80	90	105	120	120	120	70	75	80	85	90	95	105	120	120	120	120	70	80	90	85	85	85	105	120	120	120
50	L	67.7753	noise exposure	SlimJ	110	312	1191.89	3.5	ST	500	0.92	21.48	5.11	10.6	0.493482	3	2	10	10	50	40	35	30	80	95	100	90	80	20	20	75	75	70	70	85	105	105	95	85	15	20	70	70	70	70	80	105	105	95
51	R	69.9123	unknown	SlimJ	400	330	931.556	2.5	ST	500	0.49	4.11	3.86	3.86	0.939173	1	1	35	40	65	75	75	120	120	120	120	120	120	85	90	100	105	120	120	120	120	120	120	120
52	L	54.0932	hereditary	SlimJ	360	373	711.778	1	ST	500	5.67	18.45	0.63	0.63	0.0341463	3	3	70	90	95	90	85	80	80	85	80	65	75	75	100	100	95	90	80	80	90	95	90	120	80	120	100	95	95	85	80	90	95	100
53	L	54.0767	unknown	SlimJ	120	300	1235.28	5.6	ST	500	1.27	5.27	3.52	4.6	0.872865	2	2	55	60	60	60	65	75	80	95	105	105	120	50	65	70	65	65	75	75	75	90	95	120	65	70	90	90	85	75	85	100	120	120
54	R	59.1863	sudden hearing loss	SlimJ	410	373	711.778	2.5	ST	500	1.25	8.1	1.21	3.78	0.466667	3	2	80	85	90	85	85	75	65	70	80	75	90	120	120	120	120	110	95	90	80	90	120	120
55	L	19.8	hereditary	SlimJ	165	367	741.822	1.5	ST	500	1.32	22.26	22.26	22.26	1	1	1	20	15	20	55	70	75	75	80	75	75	70	30	30	40	80	100	95	90	95	95	95	90	25	25	35	90	100	85	80	85	90	85
56	L	25.6	unknown	SlimJ	280	310	1191.89	3	ST	500	0	0	0	0	0	0	0	40	35	55	75	75	85	90	85	85	70	55	40	50	70	95	95	80	80	85	85	70	70
57	L	84.7534	unknown	SlimJ	510	346	1105.11	1.5	ST	500	0.39	5.87	2.1	5.56	0.947189	3	2	50	50	55	55	55	60	70	85	90	80	120	120	120	120	120	105	100	95	100	120	120	120	120	120	120	120	105	100	95	90	105	90
58	L	79.3753	unknown	SlimJ	275	327	1061.72	4.3	ST	500	0.41	12.7	5.64	12.6	0.992126	2	2	55	55	65	65	75	105	105	105	110	120	120	65	70	70	70	75	85	90	100	105	120	120	60	60	65	70	75	85	110	110	120	120
59	L	80.5836	unknown	SlimJ	210	412	596.222	0	ST	500	0.44	7.79	6.49	7.08	0.908858	1	1	35	40	60	80	85	90	80	80	75	70	80	40	45	65	75	85	90	80	80	80	70	85	40	45	65	70	85	85	80	80	80	70
60	R	50.2822	unknown	SlimJ	540	360	758	2	ST	500	0.98	13.4	2.26	5.32	0.397015	2	2	30	25	25	40	70	85	95	100	95	85	75	40	50	55	70	85	85	95	120	120	120	120	45	45	50	75	80	85	105
61	R	53.8521	unknown	SlimJ	190	355	801.389	0	ST	500	0.29	4.82	4.46	4.46	0.925311	1	1	30	35	45	55	70	105	110	110	120	120	120	50	65	70	85	90	100	100	110	120	120	120	45	55	75	90	105	120	120	120	120	120
62	L	53.5562	unknown	SlimJ	160	424	596.222	1.5	ST	500	0.77	12.93	1.01	8.19	0.633411	2	2	60	70	85	90	90	95	95	95	100	75	75	85	85	105	105	105	105	100	95	95	85	85	95	95	110	115	120	120	120	120	105	100
63	L	52.9534	unknown	SlimJ	175	390	677.111	1	ST	500	0.56	6.51	5.22	5.22	0.801843	1	1	35	40	60	70	75	70	65	70	60	50	65	35	35	55	65	75	60	65	60	60	50	55
64	R	46.6658	mumps	SlimJ	270	336	1018.33	3	ST	500	0.39	6.19	3.94	4.83	0.780291	1	2	30	30	35	50	70	75	85	110	110	120	120	35	35	40	50	65	75	95	110	120	120	120	40	35	40	55	70	80	85	120	120	120
[truncated: 7 more columns]
